# Supplementary material for: X-Ray Exposure Induces Structural Changes in Human Breast Proteins
Source: Int J Mol Sci. 2025 Jun 13;26(12):5696. doi: 10.3390/ijms26125696 (PMC12193695; doi:10.3390/ijms26125696)
Supplement: Supplementary file 1 [file ijms-26-05696-s001.zip]

Archive with 1 entries (1 files):
- ijms-3647081-supplementary.pdf
